# Supplementary material for: An extensive molecular cytogenetic characterization in high-risk chronic lymphocytic leukemia identifies karyotype aberrations and TP53 disruption as predictors of outcome and chemorefractoriness
Source: Oncotarget. 2017 Mar 3;8(17):28008–20. doi: 10.18632/oncotarget.15883 (PMC5438626; doi:10.18632/oncotarget.15883)
Supplement: Supplementary file 3 [file oncotarget-08-28008-s003.xlsx]

## Sheet: Foglio1
Sample	Location	Gene	Mutation Type	Location	Chr	Position	Ref.	Var.	Mutation Type	Freq. %	Variant Details*
123	exonic	BIRC3	Missense	exonic	chr11	102207828	T	C	nonsynonymous SNV	5.7	NM_001165: c.T1810C:p.S604P
123	exonic	TP53	Missense	exonic	chr17	7579526	A	G	nonsynonymous SNV	8	NM_000546: c.T161C:p.F54S
194	exonic	TP53	Nonsense	exonic	chr17	7578433	G	T	stopgain SNV	16.96	NM_000546: c.C497A:p.S166X
431	exonic	ATM	Missense	exonic	chr11	108205819	A	G	nonsynonymous SNV	11.7	NM_000051: c.A8134G:p.R2712G
431	exonic	NOTCH1	Frameshift deletion	exonic	chr9	139390649	AG	-	frameshift deletion	26.8	NM_017617: c.7541_7542del:p.P2514fs
435	exonic	NOTCH1	Frameshift deletion	exonic	chr9	139390649	AG	-	frameshift deletion	47.4	NM_017617: c.7541_7542del:p.P2514fs
453	exonic	SF3B1	Missense	exonic	chr2	198265648	T	C	nonsynonymous SNV	6.2	NM_012433: c.A2509G:p.T837A
453	exonic	PTEN	Missense	exonic	chr10	89624200	T	C	nonsynonymous SNV	43.7	NM_001304717: c.T493C:p.F165L
453	exonic	PTEN	Missense	exonic	chr10	89624236	A	G	nonsynonymous SNV	47.1	NM_000314: c.A10G:p.I4V
455	exonic	DDX3X	Missense	exonic	chrX	41204574	A	G	nonsynonymous SNV	5.3	NM_001193417: c.A1119G:p.I373M
455	exonic	TP53	Missense	exonic	chr17	7578460	A	T	nonsynonymous SNV	39.4	NM_000546: c.T470A:p.V157D
674	exonic	TP53	Missense	exonic	chr17	7577538	C	T	nonsynonymous SNV	75.2	NM_000546: c.G743A:p.R248Q
676	exonic	ATM	Nonsense	exonic	chr11	108180942	G	T	stopgain SNV	5.1	NM_000051: c.G5818T:p.E1940X
692	exonic	SF3B1	Missense	exonic	chr2	198266713	C	T	nonsynonymous SNV	18.6	NM_012433: c.G2219A:p.G740E
694	exonic	TP53	Missense	exonic	chr17	7578481	G	A	nonsynonymous SNV	5.6	NM_000546: c.C449T:p.T150I
694	exonic	POT1	Missense	exonic	chr7	124499154	T	C	nonsynonymous SNV	13.3	NM_015450: c.A559G:p.T187A
876	exonic	SF3B1	Missense	exonic	chr2	198267489	T	C	nonsynonymous SNV	8.4	NM_012433: c.A1868G:p.Y623C
876	exonic	MYD88	Missense	exonic	chr3	38180427	A	G	nonsynonymous SNV	8.6	NM_001172566: c.A275G:p.Q92R
942	exonic	TP53	Missense	exonic	chr17	7577575	A	C	nonsynonymous SNV	6.43	NM_000546: c.T706G:p.Y236D
942	exonic	TP53	Missense	exonic	chr17	7577580	T	C	nonsynonymous SNV	18.89	NM_000546: c.A7015G:p.Y234C
964	exonic	PTEN	Missense	exonic	chr10	89624279	A	G	nonsynonymous SNV	6.9	NM_000314: c.A53G:p.E18G
964	exonic	MYD88	Missense	exonic	chr3	38180451	G	A	nonsynonymous SNV	14.3	NM_001172566: c.G299A:p.G100D
964	exonic	BRAF	Missense	exonic	chr7	140481402	C	G	nonsynonymous SNV	46.9	NM_004333: c.G1406C:p.G469A
1002	exonic	TP53	Missense	exonic	chr17	7578268	A	C	nonsynonymous SNV	5.7	NM_000546: c.T581G:p.L194R
1002	exonic	MYD88	Nonsense	exonic	chr3	38182641	T	C	stoploss SNV	30.7	NM_001172566: c.T478C:p.X160R
1002	exonic	TP53	Missense	exonic	chr17	7578443	A	T	nonsynonymous SNV	46.8	NM_000546: c.T487A:p.Y163N
1002	splicing	TP53	Missense	splicing	chr17	7578554	A	G	nonsynonymous SNV	49.2	NM_000546: c.T376C:p.Y126H
1192	exonic	PTEN	Missense	exonic	chr10	89624285	G	A	nonsynonymous SNV	5.5	NM_000314: c.G59A:p.G20E
1192	exonic	FBXW7	Missense	exonic	chr4	153249385	G	A	nonsynonymous SNV	41.4	NM_001013415: c.C1039T:p.R347C
1192	exonic	BIRC3	Frameshift deletion	exonic	chr11	102207685	C	-	frameshift deletion	45.6	NM_001165: c.1667delC:p.T556fs
1196	exonic	SF3B1	Missense	exonic	chr2	198265621	C	T	nonsynonymous SNV	8.3	NM_012433: c.G2536A:p.A846T
1196	exonic	NOTCH1	Frameshift deletion	exonic	chr9	139390649	AG	-	frameshift deletion	15.3	NM_017617: c.7541_7542del:p.P2514fs
1196	exonic	TP53	Frameshift deletion	exonic	chr17	7579410	G	-	frameshift deletion	96.7	NM_000546: c.277delC:p.L93fs
1313	exonic	TP53	Missense	exonic	chr17	7577093	C	T	nonsynonymous SNV	10.8	NM_000546: c.G845A:p.R282Q
1321	exonic	SF3B1	Missense	exonic	chr2	198267484	G	A	nonsynonymous SNV	44.2	NM_012433: c.C1873T:p.R625C
1449	exonic	SF3B1	Missense	exonic	chr2	198265632	T	C	nonsynonymous SNV	5.7	NM_012433: c.A2525G:p.N842S
1449	exonic	SF3B1	Missense	exonic	chr2	198266512	C	G	nonsynonymous SNV	29.8	NM_012433: c.G2324C:p.R775P
1449	exonic	ZMYM3	Missense	exonic	chrX	70461192	T	G	nonsynonymous SNV	50	NM_001171162: c.A3769C:p.T1257P
1451	exonic	KRAS	Missense	exonic	chr12	25398282	C	A	nonsynonymous SNV	8.17	NM_004985: c.G37T:p.G13C
1459	exonic	BIRC3	Missense	exonic	chr11	102207508	T	C	nonsynonymous SNV	6.1	NM_001165: c.T1597C:p.Y533H
1481	exonic	SF3B1	Missense	exonic	chr2	198266488	T	C	nonsynonymous SNV	5	NM_012433: c.A2348G:p.E783G
1481	exonic	TP53	Missense	exonic	chr17	7577560	A	G	nonsynonymous SNV	5.4	NM_000546: c.T721C:p.S241P
1572	exonic	TP53	Missense	exonic	chr17	7577570	C	G	nonsynonymous SNV	23.1	NM_000546: c.G711C:p.M237I
1668	exonic	TP53	Missense	exonic	chr17	7577580	T	C	nonsynonymous SNV	66.7	NM_000546: c.A7015G:p.Y234C
1674	exonic	POT1	Missense	exonic	chr7	124532325	C	T	nonsynonymous SNV	29.5	NM_015450: c.G119A:p.G40E
1684	exonic	KRAS	Missense	exonic	chr12	25398281	C	T	nonsynonymous SNV	32.4	NM_004985: c.G38A:p.G13D
1690	exonic	SF3B1	Missense	exonic	chr2	198267483	C	T	nonsynonymous SNV	6.4	NM_012433: c.G1874A:p.R625H
1835	exonic	BRAF	Missense	exonic	chr7	140453139	G	C	nonsynonymous SNV	6.8	NM_004333: c.C1796G:p.T599R
1897	exonic	ATM	Missense	exonic	chr11	108236080	G	C	nonsynonymous SNV	29.3	NM_000051: c.G9016C:p.A3006P
1901	exonic	NOTCH1	Frameshift deletion	exonic	chr9	139390649	AG	-	frameshift deletion	40.5	NM_017617: c.7541_7542del:p.P2514fs
1901	exonic	ATM	Missense	exonic	chr11	108236086	C	T	nonsynonymous SNV	41.5	NM_000051: c.C9022T:p.R3008C
1934	exonic	BIRC3	Missense	exonic	chr11	102201850	G	A	nonsynonymous SNV	38.9	NM_001165: c.G1202A:p.R401K
1938	exonic	NOTCH1	Nonsense	exonic	chr9	139390816	G	A	stopgain SNV	44.8	NM_017617: c.C7375T:p.Q2459X
2057	exonic	ATM	Missense	exonic	chr11	108119778	T	C	nonsynonymous SNV	5.9	NM_000051: c.T1184C:p.V395A
2057	splicing	SF3B1	Missense	splicing	chr2	198266611	C	T	nonsynonymous SNV	30.7	NM_012433: c.G2225A:p.G742D
2125	exonic	PTEN	Missense	exonic	chr10	89717711	C	T	nonsynonymous SNV	30	NM_000314: c.C736T:p.P246S
2131	exonic	POT1	Missense	exonic	chr7	124499058	C	G	nonsynonymous SNV	41.6	NM_015450: c.G655C:p.D219H
2133	exonic	NOTCH1	Missense	exonic	chr9	139390680	A	G	nonsynonymous SNV	6.5	NM_017617: c.T7511C:p.V2504A
2133	exonic	FBXW7	Missense	exonic	chr4	153247289	G	T	nonsynonymous SNV	13.9	NM_001013415: c.C1159A:p.R387S
2133	exonic	BRAF	Missense	exonic	chr7	140481402	C	G	nonsynonymous SNV	15.3	NM_004333: c.G1406C:p.G469A
2356	exonic	ATM	Frameshift deletion	exonic	chr11	108138002	-	C	frameshift insertion	54.2	NM_000051: c.2571_2572insC:p.L857fs
2472	exonic	ATM	Missense	exonic	chr11	108236080	G	A	nonsynonymous SNV	42.2	NM_000051: c.G9016A:p.A3006T
2476	exonic	NOTCH1	Missense	exonic	chr9	139390698	G	T	nonsynonymous SNV	11.1	NM_017617: c.C7493A:p.P2498H
2690	exonic	SF3B1	Missense	exonic	chr2	198265648	T	C	nonsynonymous SNV	7.4	NM_012433: c.A2509G:p.T837A
2690	exonic	TP53	Missense	exonic	chr17	7577114	C	T	nonsynonymous SNV	58.1	NM_000546: c.G824A:p.C275Y
3027	exonic	BRAF	Missense	exonic	chr7	140453134	T	C	nonsynonymous SNV	7.8	NM_004333: c.A1801G:p.K601E
3027	exonic	CDKN2A	Missense	exonic	chr9	21974489	T	C	nonsynonymous SNV	8	NM_058197: c.A338G:p.K113R
3027	exonic	BRAF	Missense	exonic	chr7	140453136	A	T	nonsynonymous SNV	18.7	NM_004333: c.T1799A:p.V600E
3211	exonic	NOTCH1	Frameshift deletion	exonic	chr9	139390649	AG	-	frameshift deletion	23.9	NM_017617: c.7541_7542del:p.P2514fs
3307	exonic	CHD2	Missense	exonic	chr15	93499813	C	T	nonsynonymous SNV	24.6	NM_001271: c.C1934T:p.T645M
3319	exonic	TP53	Missense	exonic	chr17	7577094	G	A	nonsynonymous SNV	64.5	NM_000546: c.C846T:p.R282W
3438	exonic	TP53	Missense	exonic	chr17	7579538	A	G	nonsynonymous SNV	5.3	NM_000546: c.T149C:p.I50T
3438	exonic	PIK3CA	Missense	exonic	chr3	178936092	A	C	nonsynonymous SNV	5.7	NM_006218: c.A1634C:p.E545A
3442	exonic	ZMYM3	Missense	exonic	chrX	70472693	T	C	nonsynonymous SNV	5	NM_001171162: c.A413G:p.E138G
3442	exonic	POT1	Missense	exonic	chr7	124532332	T	A	nonsynonymous SNV	5.1	NM_015450: c.A112T:p.S38C
3442	exonic	ZMYM3	Missense	exonic	chrX	70461095	T	C	nonsynonymous SNV	7.1	NM_001171162: c.A3866G:p.E1289G
3442	exonic	XPO1	Missense	exonic	chr2	61719472	C	G	nonsynonymous SNV	45.5	NM_003400: c.G1711C:p.E571Q
3558	exonic	BIRC3	Missense	exonic	chr11	102207826	T	C	nonsynonymous SNV	6.5	NM_001165: c.T1808C:p.L603P
3558	exonic	BIRC3	Missense	exonic	chr11	102207640	A	G	nonsynonymous SNV	7.1	NM_001165: c.A1622G:p.D541G
3628	exonic	NRAS	Missense	exonic	chr1	115256458	T	C	nonsynonymous SNV	9.5	NM_002524: c.A253G:p.N85D
3634	exonic	FBXW7	Missense	exonic	chr4	153249510	C	A	nonsynonymous SNV	30.2	NM_001013415: c.G914T:p.G305V
3825	exonic	ZMYM3	Missense	exonic	chrX	70461132	G	A	nonsynonymous SNV	6.8	NM_001171162: c.C3829T:p.R1277C
3825	exonic	XPO1	Missense	exonic	chr2	61719472	C	T	nonsynonymous SNV	21.7	NM_003400: c.G1711A:p.E571K
3917	exonic	PTEN	Missense	exonic	chr10	89624194	T	C	nonsynonymous SNV	5.8	NM_001304717: c.T487C:p.S163P
3917	exonic	TP53	Missense	exonic	chr17	7578403	C	G	nonsynonymous SNV	35.7	NM_000546: c.G527C:p.C176S
3917	exonic	MYD88	Missense	exonic	chr3	38182288	C	G	nonsynonymous SNV	61	NM_001172566: c.C408G:p.C136W
3917	exonic	MYD88	Missense	exonic	chr3	38182259	T	C	nonsynonymous SNV	62.2	NM_001172566: c.T379C:p.W127R
5002	exonic	SF3B1	Missense	exonic	chr2	198266713	C	A	nonsynonymous SNV	22.3	NM_012433: c.G2219T:p.G740V
5002	exonic	XPO1	Missense	exonic	chr2	61719472	C	T	nonsynonymous SNV	44.1	NM_003400: c.G1711A:p.E571K
5004	exonic	NRAS	Missense	exonic	chr1	115258747	C	T	nonsynonymous SNV	14.7	NM_002524: c.G35A:p.G12D
5004	exonic	NOTCH1	Frameshift deletion	exonic	chr9	139390649	AG	-	frameshift deletion	22.4	NM_017617: c.7541_7542del:p.P2514fs
5006	exonic	NOTCH1	Frameshift deletion	exonic	chr9	139390649	AG	-	frameshift deletion	38.1	NM_017617: c.7541_7542del:p.P2514fs
5008	exonic	ATM	Missense	exonic	chr11	108200951	A	G	nonsynonymous SNV	46.2	NM_000051: c.A7318G:p.K2440E
5008	exonic	NOTCH1	Nonsense	exonic	chr9	139390732	G	A	stopgain	89.5	NM_017617: c.C7459T:p.Q2487X
5010	exonic	PIK3CA	Missense	exonic	chr3	178936092	A	C	nonsynonymous SNV	5.2	NM_006218: c.A1634C:p.E545A
